# Supplementary material for: Study on the Calculation Method of Hansen Solubility Parameters of Fuel Cell Ionomers
Source: Polymers (Basel). 2025 Mar 21;17(7):840. doi: 10.3390/polym17070840 (PMC11991492; doi:10.3390/polym17070840)
Supplement: Supplementary file 1 [file polymers-17-00840-s001.zip]

Archive with 1 entries (1 files):
- polymers-3471935-supplementary.pdf
